# Supplementary material for: Natural Diversity in Total Phenol, Flavonoids, Antioxidant Properties, and Essential Oil Composition of Iranian Populations of Myrtus communis L
Source: Plants (Basel). 2024 Dec 10;13(24):3458. doi: 10.3390/plants13243458 (PMC11677132; doi:10.3390/plants13243458)
Supplement: Supplementary file 1 [file plants-13-03458-s001.zip]

Archive with 1 entries (1 files):
- plants-3293369-supplementary.pdf
